# Supplementary material for: Differential expression of the aryl hydrocarbon receptor pathway associates with craniofacial polymorphism in sympatric Arctic charr
Source: EvoDevo. 2015 Sep 16;6:27. doi: 10.1186/s13227-015-0022-6 (PMC4574265; doi:10.1186/s13227-015-0022-6)
Supplement: Supplementary file 3 — Additional file 3: Table S3. Chd4-Cspp1-Dlg1 co-expressed genes in humans and mice retrieved from COXPRESdb. More than 200 genes were identified to have co-expression with Chd4, Cspp1 and Dlg1 after setting the mutual rank (MR) to the top-ranked 2000 genes and the reliability score of 1 to 3. [file 13227_2015_22_MOESM3_ESM.xlsx]

## Sheet: Sheet1
	Genes Coexpressed with Chd4, Cspp1 and Dlg1
	Homo sapiens						Mus musculus
	Gene Symbol	Description	Enterz ID	Ensembl ID			Gene Symbol	Description	Enterz ID	Ensembl ID
	ALMS1	Alstrom syndrome 1	7840	ENSG00000116127			AI314180	expressed sequence AI314180	230249	ENSMUSG00000050812
	ANKIB1	ankyrin repeat and IBR domain containing 1	54467	ENSG00000001629			Alms1	Alstrom syndrome 1	236266	ENSMUSG00000063810
	ANKLE2	ankyrin repeat and LEM domain containing 2	23141	ENSG00000176915			Ankib1	ankyrin repeat and IBR domain containing 1	70797	ENSMUSG00000040351
	ANKRD10	ankyrin repeat domain 10	55608	ENSG00000088448			Ankle2	ankyrin repeat and LEM domain containing 2	71782	ENSMUSG00000029501
	ANKRD13A	ankyrin repeat domain 13A	88455	ENSG00000076513			Ankrd10	ankyrin repeat domain 10	102334	ENSMUSG00000031508
	ANKRD17	ankyrin repeat domain 17	26057	ENSG00000132466			Ankrd13a	ankyrin repeat domain 13a	68420	ENSMUSG00000041870
	ANKRD36	ankyrin repeat domain 36	375248	ENSG00000135976			Ankrd17	ankyrin repeat domain 17	81702	ENSMUSG00000055204
	AP3B1	adaptor-related protein complex 3, beta 1 subunit	8546	ENSG00000132842			Ap3b1	adaptor-related protein complex 3, beta 1 subunit	11774	ENSMUSG00000021686
	API5	apoptosis inhibitor 5	8539	ENSG00000166181			Api5	apoptosis inhibitor 5	11800	ENSMUSG00000027193
	APPL1	adaptor protein, phosphotyrosine interaction, PH domain and leucine zipper containing 1	26060	ENSG00000157500			Appl1	adaptor protein, phosphotyrosine interaction, PH domain and leucine zipper containing 1	72993	ENSMUSG00000040760
	ARHGAP35	Rho GTPase activating protein 35	2909	ENSG00000160007			Arid2	AT rich interactive domain 2 (ARID, RFX-like)	77044	ENSMUSG00000033237
	ARID2	AT rich interactive domain 2 (ARID, RFX-like)	196528	ENSG00000189079			Armc8	armadillo repeat containing 8	74125	ENSMUSG00000032468
	ARMC8	armadillo repeat containing 8	25852	ENSG00000114098			Ash1l	ash1 (absent, small, or homeotic)-like (Drosophila)	192195	ENSMUSG00000028053
	ASH1L	ash1 (absent, small, or homeotic)-like (Drosophila)	55870	ENSG00000116539			Asxl1	additional sex combs like 1	228790	ENSMUSG00000042548
	ASXL1	additional sex combs like 1 (Drosophila)	171023	ENSG00000171456			Atrx	alpha thalassemia/mental retardation syndrome X-linked homolog (human)	22589	ENSMUSG00000031229
	ATRX	alpha thalassemia/mental retardation syndrome X-linked	546	ENSG00000085224			B230219D22Rik	RIKEN cDNA B230219D22 gene	78521	ENSMUSG00000045767
	BBX	bobby sox homolog (Drosophila)	56987	ENSG00000114439			Bbx	bobby sox homolog (Drosophila)	70508	ENSMUSG00000022641
	BCLAF1	BCL2-associated transcription factor 1	9774	ENSG00000029363			Bclaf1	BCL2-associated transcription factor 1	72567	ENSMUSG00000037608
	BCOR	BCL6 corepressor	54880	ENSG00000183337			Bcor	BCL6 interacting corepressor	71458	ENSMUSG00000040363
	BMS1P6	BMS1 pseudogene 6	642826	NA			Bptf	bromodomain PHD finger transcription factor	207165	ENSMUSG00000040481
	BPTF	bromodomain PHD finger transcription factor	2186	ENSG00000171634			Ccar1	cell division cycle and apoptosis regulator 1	67500	ENSMUSG00000020074
	C11orf30	chromosome 11 open reading frame 30	56946	ENSG00000158636			Ccdc123	coiled-coil domain containing 123	72140	ENSMUSG00000023072
	C5orf24	chromosome 5 open reading frame 24	134553	ENSG00000181904			Cdc27	cell division cycle 27	217232	ENSMUSG00000020687
	CCAR1	cell division cycle and apoptosis regulator 1	55749	ENSG00000060339			Cep164	centrosomal protein 164	214552	ENSMUSG00000043987
	CDC27	cell division cycle 27 homolog (S. cerevisiae)	996	ENSG00000004897			Cep350	centrosomal protein 350	74081	ENSMUSG00000033671
	CEP164	centrosomal protein 164kDa	22897	ENSG00000110274			Cep57	centrosomal protein 57	74360	ENSMUSG00000031922
	CEP350	centrosomal protein 350kDa	9857	ENSG00000135837			Chd4	chromodomain helicase DNA binding protein 4	107932	ENSMUSG00000063870
	CEP57	centrosomal protein 57kDa	9702	ENSG00000166037			Chd9	chromodomain helicase DNA binding protein 9	109151	ENSMUSG00000056608
	CEP89	centrosomal protein 89kDa	84902	ENSG00000121289			Ckap5	cytoskeleton associated protein 5	75786	ENSMUSG00000040549
	CHD4	chromodomain helicase DNA binding protein 4	1108	ENSG00000111642			Clip1	CAP-GLY domain containing linker protein 1	56430	ENSMUSG00000049550
	CHD9	chromodomain helicase DNA binding protein 9	80205	ENSG00000177200			Cnot4	CCR4-NOT transcription complex, subunit 4	53621	ENSMUSG00000038784
	CKAP5	cytoskeleton associated protein 5	9793	ENSG00000175216			Creb1	cAMP responsive element binding protein 1	12912	ENSMUSG00000025958
	CLIP1	CAP-GLY domain containing linker protein 1	6249	ENSG00000130779			Cspp1	centrosome and spindle pole associated protein 1	211660	ENSMUSG00000056763
	CNOT4	CCR4-NOT transcription complex, subunit 4	4850	ENSG00000080802			Cul5	cullin 5	75717	ENSMUSG00000032030
	CREB1	cAMP responsive element binding protein 1	1385	ENSG00000118260			Dcaf7	DDB1 and CUL4 associated factor 7	71833	ENSMUSG00000049354
	CSPP1	centrosome and spindle pole associated protein 1	79848	ENSG00000104218			Ddx18	DEAD (Asp-Glu-Ala-Asp) box polypeptide 18	66942	ENSMUSG00000001674
	CUL5	cullin 5	8065	ENSG00000166266			Ddx42	DEAD (Asp-Glu-Ala-Asp) box polypeptide 42	72047	ENSMUSG00000020705
	DCAF7	DDB1 and CUL4 associated factor 7	10238	ENSG00000136485			Dhx36	DEAH (Asp-Glu-Ala-His) box polypeptide 36	72162	ENSMUSG00000027770
	DDX18	DEAD (Asp-Glu-Ala-Asp) box polypeptide 18	8886	ENSG00000088205			Dhx9	DEAH (Asp-Glu-Ala-His) box polypeptide 9	13211	ENSMUSG00000042699
	DDX42	DEAD (Asp-Glu-Ala-Asp) box polypeptide 42	11325	ENSG00000198231			Dicer1	dicer 1, ribonuclease type III	192119	ENSMUSG00000041415
	DHX36	DEAH (Asp-Glu-Ala-His) box polypeptide 36	170506	ENSG00000174953			Dis3l2	DIS3 mitotic control homolog (S. cerevisiae)-like 2	208718	ENSMUSG00000053333
	DHX9	DEAH (Asp-Glu-Ala-His) box polypeptide 9	1660	ENSG00000135829			Dlg1	discs, large homolog 1 (Drosophila)	13383	ENSMUSG00000022770
	DICER1	dicer 1, ribonuclease type III	23405	ENSG00000100697			Ehbp1	EH domain binding protein 1	216565	ENSMUSG00000042302
	DIS3L2	DIS3 mitotic control homolog (S. cerevisiae)-like 2	129563	ENSG00000144535			Eif3c	eukaryotic translation initiation factor 3, subunit C	56347	ENSMUSG00000030738
	DLG1	discs, large homolog 1 (Drosophila)	1739	ENSG00000075711			Eprs	glutamyl-prolyl-tRNA synthetase	107508	ENSMUSG00000026615
	EHBP1	EH domain binding protein 1	23301	ENSG00000115504			Fam115a	family with sequence similarity 115, member A	77574	ENSMUSG00000036667
	EIF3C	eukaryotic translation initiation factor 3, subunit C	8663	ENSG00000184110			Fam126b	family with sequence similarity 126, member B	213056	ENSMUSG00000038174
	EPRS	glutamyl-prolyl-tRNA synthetase	2058	ENSG00000136628			Fam172a	family with sequence similarity 172, member A	68675	ENSMUSG00000064138
	FAM115A	family with sequence similarity 115, member A	9747	ENSG00000198420			Fbxl3	F-box and leucine-rich repeat protein 3	50789	ENSMUSG00000022124
	FAM126B	family with sequence similarity 126, member B	285172	ENSG00000155744			Fip1l1	FIP1 like 1 (S. cerevisiae)	66899	ENSMUSG00000029227
	FAM172A	family with sequence similarity 172, member A	83989	ENSG00000113391			Fnbp4	formin binding protein 4	55935	ENSMUSG00000008200
	FBXL3	F-box and leucine-rich repeat protein 3	26224	ENSG00000005812			Fryl	furry homolog-like (Drosophila)	72313	ENSMUSG00000070733
	FIP1L1	FIP1 like 1 (S. cerevisiae)	81608	ENSG00000145216			Fxr1	fragile X mental retardation gene 1, autosomal homolog	14359	ENSMUSG00000027680
	FLJ35934	FLJ35934	400579	NA			Gm13051	predicted gene 13051	626316	ENSMUSG00000066009
	FNBP4	formin binding protein 4	23360	ENSG00000109920			Gm13235	predicted gene 13235	385211	ENSMUSG00000086147
	FRYL	FRY-like	285527	ENSG00000075539			Gm13242	predicted gene 13242	100041379	ENSMUSG00000058186
	FXR1	fragile X mental retardation, autosomal homolog 1	8087	ENSG00000114416			Gm15800	predicted gene 15800	269700	ENSMUSG00000042744
	GABPB1-AS1	GABPB1 antisense RNA 1	100129387	NA			Gm4944	predicted gene 4944	240038	ENSMUSG00000096433
	GGNBP2	gametogenetin binding protein 2	79893	ENSG00000005955			Gnas	GNAS (guanine nucleotide binding protein, alpha stimulating) complex locus	14683	ENSMUSG00000027523
	GNAS	GNAS complex locus	2778	ENSG00000087460			Golga2	golgi autoantigen, golgin subfamily a, 2	99412	ENSMUSG00000002546
	GOLGA8A	golgin A8 family, member A	23015	ENSG00000175265			Gon4l	gon-4-like (C.elegans)	76022	ENSMUSG00000054199
	GON4L	gon-4-like (C. elegans)	54856	ENSG00000116580			Gopc	golgi associated PDZ and coiled-coil motif containing	94221	ENSMUSG00000019861
	GOPC	golgi-associated PDZ and coiled-coil motif containing	57120	ENSG00000047932			Grb10	growth factor receptor bound protein 10	14783	ENSMUSG00000020176
	GRB10	growth factor receptor-bound protein 10	2887	ENSG00000106070			Grlf1	glucocorticoid receptor DNA binding factor 1	232906	ENSMUSG00000058230
	GTF2H3	general transcription factor IIH, polypeptide 3, 34kDa	2967	ENSG00000111358			Gtf2h3	general transcription factor IIH, polypeptide 3	209357	ENSMUSG00000029387
	HCFC1	host cell factor C1 (VP16-accessory protein)	3054	ENSG00000172534			Hcfc1	host cell factor C1	15161	ENSMUSG00000031386
	HCG18	HLA complex group 18 (non-protein coding)	414777	NA			Hectd1	HECT domain containing 1	207304	ENSMUSG00000035247
	HECTD1	HECT domain containing E3 ubiquitin protein ligase 1	25831	ENSG00000092148			Hnrnpa3	heterogeneous nuclear ribonucleoprotein A3	229279	ENSMUSG00000059005
	HECTD4	HECT domain containing E3 ubiquitin protein ligase 4	283450	ENSG00000173064			Hsp90ab1	heat shock protein 90 alpha (cytosolic), class B member 1	15516	ENSMUSG00000023944
	HNRNPA3	heterogeneous nuclear ribonucleoprotein A3	220988	ENSG00000170144			Il6st	interleukin 6 signal transducer	16195	ENSMUSG00000021756
	HSP90AB1	heat shock protein 90kDa alpha (cytosolic), class B member 1	3326	ENSG00000096384			Ino80d	INO80 complex subunit D	227195	ENSMUSG00000040865
	IL6ST	interleukin 6 signal transducer (gp130, oncostatin M receptor)	3572	ENSG00000134352			Kansl1	KAT8 regulatory NSL complex subunit 1	76719	ENSMUSG00000018412
	INO80D	INO80 complex subunit D	54891	ENSG00000114933			Kdm4c	lysine (K)-specific demethylase 4C	76804	ENSMUSG00000028397
	JPX	JPX transcript, XIST activator (non-protein coding)	554203	NA			Kdm5c	lysine (K)-specific demethylase 5C	20591	ENSMUSG00000025332
	KANSL1	KAT8 regulatory NSL complex subunit 1	284058	ENSG00000120071			Kidins220	kinase D-interacting substrate 220	77480	ENSMUSG00000036333
	KDM4C	lysine (K)-specific demethylase 4C	23081	ENSG00000107077			Klhl20	kelch-like 20 (Drosophila)	226541	ENSMUSG00000026705
	KDM5C	lysine (K)-specific demethylase 5C	8242	ENSG00000126012			Larp4	La ribonucleoprotein domain family, member 4	207214	ENSMUSG00000023025
	KIAA0368	KIAA0368	23392	ENSG00000136813			Lmln	leishmanolysin-like (metallopeptidase M8 family)	239833	ENSMUSG00000022802
	KIAA0907	KIAA0907	22889	ENSG00000132680			Lrch3	leucine-rich repeats and calponin homology (CH) domain containing 3	70144	ENSMUSG00000022801
	KIAA1731	KIAA1731	85459	ENSG00000166004			Map4k5	mitogen-activated protein kinase kinase kinase kinase 5	399510	ENSMUSG00000034761
	KIDINS220	kinase D-interacting substrate, 220kDa	57498	ENSG00000134313			Mbd4	methyl-CpG binding domain protein 4	17193	ENSMUSG00000030322
	KLHL20	kelch-like 20 (Drosophila)	27252	ENSG00000076321			Mbtd1	mbt domain containing 1	103537	ENSMUSG00000059474
	LARP4	La ribonucleoprotein domain family, member 4	113251	ENSG00000161813			Mdn1	midasin homolog (yeast)	100019	ENSMUSG00000058006
	LMLN	leishmanolysin-like (metallopeptidase M8 family)	89782	ENSG00000185621			Med13l	mediator complex subunit 13-like	76199	ENSMUSG00000018076
	LOC100129917	uncharacterized LOC100129917	100129917	NA			Mettl16	methyltransferase like 16	67493	ENSMUSG00000010554
	LOC100170939	glucuronidase, beta pseudogene	100170939	NA			Mib1	mindbomb homolog 1 (Drosophila)	225164	ENSMUSG00000024294
	LOC442113	protein tyrosine phosphatase, non-receptor type 11 pseudogene	442113	NA			Mis18bp1	MIS18 binding protein 1	217653	ENSMUSG00000047534
	LOC728061	hCG2003663	728061	NA			Mllt10	myeloid/lymphoid or mixed-lineage leukemia (trithorax homolog, Drosophila); translocated to, 10	17354	ENSMUSG00000026743
	LRCH3	leucine-rich repeats and calponin homology (CH) domain containing 3	84859	ENSG00000186001			Morf4l2	mortality factor 4 like 2	56397	ENSMUSG00000031422
	MAP4K5	mitogen-activated protein kinase kinase kinase kinase 5	11183	ENSG00000012983			Mtf2	metal response element binding transcription factor 2	17765	ENSMUSG00000029267
	MBD4	methyl-CpG binding domain protein 4	8930	ENSG00000129071			Mum1	melanoma associated antigen (mutated) 1	68114	ENSMUSG00000020156
	MBTD1	mbt domain containing 1	54799	ENSG00000011258			Myo6	myosin VI	17920	ENSMUSG00000033577
	MCM3AP-AS1	MCM3AP antisense RNA 1	114044	NA			Naa15	N(alpha)-acetyltransferase 15, NatA auxiliary subunit	74838	ENSMUSG00000063273
	MDN1	MDN1, midasin homolog (yeast)	23195	ENSG00000112159			Naa25	N(alpha)-acetyltransferase 25, NatB auxiliary subunit	231713	ENSMUSG00000042719
	MED13L	mediator complex subunit 13-like	23389	ENSG00000123066			Ncoa2	nuclear receptor coactivator 2	17978	ENSMUSG00000005886
	METTL16	methyltransferase like 16	79066	ENSG00000127804			Nfatc2ip	nuclear factor of activated T cells, cytoplasmic, calcineurin dependent 2 interacting protein	18020	ENSMUSG00000030722
	MIB1	mindbomb E3 ubiquitin protein ligase 1	57534	ENSG00000101752			Nipbl	Nipped-B homolog (Drosophila)	71175	ENSMUSG00000022141
	MIS18BP1	MIS18 binding protein 1	55320	ENSG00000129534			Nktr	natural killer tumor recognition sequence	18087	ENSMUSG00000032525
	MLLT10	myeloid/lymphoid or mixed-lineage leukemia (trithorax homolog, Drosophila); translocated to, 10	8028	ENSG00000078403			Nsun6	NOL1/NOP2/Sun domain family member 6	74455	ENSMUSG00000026707
	MORF4L2	mortality factor 4 like 2	9643	ENSG00000123562			Nucks1	nuclear casein kinase and cyclin-dependent kinase substrate 1	98415	ENSMUSG00000026434
	MTF2	metal response element binding transcription factor 2	22823	ENSG00000143033			Nupl1	nucleoporin like 1	71844	ENSMUSG00000063895
	MUM1	melanoma associated antigen (mutated) 1	84939	ENSG00000160953			Otud4	OTU domain containing 4	73945	ENSMUSG00000036990
	MYO6	myosin VI	4646	ENSG00000196586			Pbrm1	polybromo 1	66923	ENSMUSG00000042323
	NAA15	N(alpha)-acetyltransferase 15, NatA auxiliary subunit	80155	ENSG00000164134			Pcbp2	poly(rC) binding protein 2	18521	ENSMUSG00000056851
	NAA25	N(alpha)-acetyltransferase 25, NatB auxiliary subunit	80018	ENSG00000111300			Phf20l1	PHD finger protein 20-like 1	239510	ENSMUSG00000072501
	NANOGNB	NANOG neighbor homeobox	360030	ENSG00000205857			Pik3cb	phosphatidylinositol 3-kinase, catalytic, beta polypeptide	74769	ENSMUSG00000032462
	NCOA2	nuclear receptor coactivator 2	10499	ENSG00000140396			Pkp4	plakophilin 4	227937	ENSMUSG00000026991
	NFATC2IP	nuclear factor of activated T-cells, cytoplasmic, calcineurin-dependent 2 interacting protein	84901	ENSG00000176953			Pogk	pogo transposable element with KRAB domain	71592	ENSMUSG00000040596
	NIPBL	Nipped-B homolog (Drosophila)	25836	ENSG00000164190			Ppfia1	protein tyrosine phosphatase, receptor type, f polypeptide (PTPRF), interacting protein (liprin), alpha 1	233977	ENSMUSG00000037519
	NKTR	natural killer-tumor recognition sequence	4820	ENSG00000114857			Ppfibp1	PTPRF interacting protein, binding protein 1 (liprin beta 1)	67533	ENSMUSG00000016487
	NSUN6	NOP2/Sun domain family, member 6	221078	ENSG00000241058			Ppp1r12a	protein phosphatase 1, regulatory (inhibitor) subunit 12A	17931	ENSMUSG00000019907
	NUCKS1	nuclear casein kinase and cyclin-dependent kinase substrate 1	64710	ENSG00000069275			Ppp1r12b	protein phosphatase 1, regulatory (inhibitor) subunit 12B	329251	ENSMUSG00000073557
	NUPL1	nucleoporin like 1	9818	ENSG00000139496			Prkci	protein kinase C, iota	18759	ENSMUSG00000037643
	OTUD4	OTU domain containing 4	54726	ENSG00000164164			Prkdc	protein kinase, DNA activated, catalytic polypeptide	19090	ENSMUSG00000022672
	PBRM1	polybromo 1	55193	ENSG00000163939			Prpf38b	PRP38 pre-mRNA processing factor 38 (yeast) domain containing B	66921	ENSMUSG00000027881
	PCBP2	poly(rC) binding protein 2	5094	ENSG00000197111			Prpf40a	PRP40 pre-mRNA processing factor 40 homolog A (yeast)	56194	ENSMUSG00000061136
	PHF20L1	PHD finger protein 20-like 1	51105	ENSG00000129292			Psme4	proteasome (prosome, macropain) activator subunit 4	103554	ENSMUSG00000040850
	PIK3CB	phosphatidylinositol-4,5-bisphosphate 3-kinase, catalytic subunit beta	5291	ENSG00000051382			Ptar1	protein prenyltransferase alpha subunit repeat containing 1	72351	ENSMUSG00000074925
	PKP4	plakophilin 4	8502	ENSG00000144283			Ptpdc1	protein tyrosine phosphatase domain containing 1	218232	ENSMUSG00000038042
	PNISR	PNN-interacting serine/arginine-rich protein	25957	ENSG00000132424			Ptplad1	protein tyrosine phosphatase-like A domain containing 1	57874	ENSMUSG00000033629
	POGK	pogo transposable element with KRAB domain	57645	ENSG00000143157			Ptpn11	protein tyrosine phosphatase, non-receptor type 11	19247	ENSMUSG00000043733
	PPFIA1	protein tyrosine phosphatase, receptor type, f polypeptide (PTPRF), interacting protein (liprin), alpha 1	8500	ENSG00000131626			Qser1	glutamine and serine rich 1	99003	ENSMUSG00000074994
	PPFIBP1	PTPRF interacting protein, binding protein 1 (liprin beta 1)	8496	ENSG00000110841			Rab18	RAB18, member RAS oncogene family	19330	ENSMUSG00000073639
	PPP1R12A	protein phosphatase 1, regulatory subunit 12A	4659	ENSG00000058272			Rad21	RAD21 homolog (S. pombe)	19357	ENSMUSG00000022314
	PPP1R12B	protein phosphatase 1, regulatory subunit 12B	4660	ENSG00000077157			Rasa2	RAS p21 protein activator 2	114713	ENSMUSG00000032413
	PRKCI	protein kinase C, iota	5584	ENSG00000163558			Rasef	RAS and EF hand domain containing	242505	ENSMUSG00000043003
	PRKDC	protein kinase, DNA-activated, catalytic polypeptide	5591	ENSG00000253729			Rbak	RB-associated KRAB repressor	57782	ENSMUSG00000061898
	PRPF38B	PRP38 pre-mRNA processing factor 38 (yeast) domain containing B	55119	ENSG00000134186			Rbm25	RNA binding motif protein 25	67039	ENSMUSG00000010608
	PRPF40A	PRP40 pre-mRNA processing factor 40 homolog A (S. cerevisiae)	55660	ENSG00000196504			Rbm26	RNA binding motif protein 26	74213	ENSMUSG00000022119
	PSME4	proteasome (prosome, macropain) activator subunit 4	23198	ENSG00000068878			Rbm39	RNA binding motif protein 39	170791	ENSMUSG00000027620
	PTAR1	protein prenyltransferase alpha subunit repeat containing 1	375743	ENSG00000188647			Rbm41	RNA binding motif protein 41	237073	ENSMUSG00000031433
	PTPDC1	protein tyrosine phosphatase domain containing 1	138639	ENSG00000158079			Rbm6	RNA binding motif protein 6	19654	ENSMUSG00000032582
	PTPLAD1	protein tyrosine phosphatase-like A domain containing 1	51495	ENSG00000074696			Rc3h2	ring finger and CCCH-type zinc finger domains 2	319817	ENSMUSG00000075376
	PTPN11	protein tyrosine phosphatase, non-receptor type 11	5781	ENSG00000179295			Rev3l	REV3-like, catalytic subunit of DNA polymerase zeta RAD54 like (S. cerevisiae)	19714	ENSMUSG00000019841
	QSER1	glutamine and serine rich 1	79832	ENSG00000060749			Rex2	reduced expression 2	100043034	ENSMUSG00000067919
	RAB18	RAB18, member RAS oncogene family	22931	ENSG00000099246			Rfx7	regulatory factor X, 7	319758	ENSMUSG00000037674
	RAD21	RAD21 homolog (S. pombe)	5885	ENSG00000164754			Rif1	Rap1 interacting factor 1 homolog (yeast)	51869	ENSMUSG00000036202
	RASA2	RAS p21 protein activator 2	5922	ENSG00000155903			Rnf19a	ring finger protein 19A	30945	ENSMUSG00000022280
	RASEF	RAS and EF-hand domain containing	158158	ENSG00000165105			Rnpc3	RNA-binding region (RNP1, RRM) containing 3	67225	ENSMUSG00000027981
	RBAK	RB-associated KRAB zinc finger	57786	ENSG00000146587			Rufy3	RUN and FYVE domain containing 3	52822	ENSMUSG00000029291
	RBM25	RNA binding motif protein 25	58517	ENSG00000119707			Scaf11	SR-related CTD-associated factor 11	72193	ENSMUSG00000033228
	RBM26	RNA binding motif protein 26	64062	ENSG00000139746			Sdccag8	serologically defined colon cancer antigen 8	76816	ENSMUSG00000026504
	RBM39	RNA binding motif protein 39	9584	ENSG00000131051			Serbp1	serpine1 mRNA binding protein 1	66870	ENSMUSG00000036371
	RBM41	RNA binding motif protein 41	55285	ENSG00000089682			Set	SET nuclear oncogene	56086	ENSMUSG00000054766
	RBM6	RNA binding motif protein 6	10180	ENSG00000004534			Sf1	splicing factor 1	22668	ENSMUSG00000024949
	RC3H2	ring finger and CCCH-type domains 2	54542	ENSG00000056586			Sfrs18	serine/arginine-rich splicing factor 18	66625	ENSMUSG00000028248
	REV3L	REV3-like, polymerase (DNA directed), zeta, catalytic subunit	5980	ENSG00000009413			Sfswap	splicing factor, suppressor of white-apricot homolog (Drosophila)	231769	ENSMUSG00000029439
	RFX7	regulatory factor X, 7	64864	ENSG00000181827			Sike1	suppressor of IKBKE 1	66641	ENSMUSG00000027854
	RIF1	RAP1 interacting factor homolog (yeast)	55183	ENSG00000080345			Slc25a36	solute carrier family 25, member 36	192287	ENSMUSG00000032449
	RNF19A	ring finger protein 19A, E3 ubiquitin protein ligase	25897	ENSG00000034677			Slc4a7	solute carrier family 4, sodium bicarbonate cotransporter, member 7	218756	ENSMUSG00000021733
	RNPC3	RNA-binding region (RNP1, RRM) containing 3	55599	ENSG00000185946			Slc5a3	solute carrier family 5 (inositol transporters), member 3	53881	ENSMUSG00000089774
	RUFY3	RUN and FYVE domain containing 3	22902	ENSG00000018189			Smarcc1	SWI/SNF related, matrix associated, actin dependent regulator of chromatin, subfamily c, member 1	20588	ENSMUSG00000032481
	RUSC1-AS1	RUSC1 antisense RNA 1	284618	NA			Smg7	Smg-7 homolog, nonsense mediated mRNA decay factor (C. elegans)	226517	ENSMUSG00000042772
	SCAF11	SR-related CTD-associated factor 11	9169	ENSG00000139218			Spag9	sperm associated antigen 9	70834	ENSMUSG00000020859
	SDCCAG8	serologically defined colon cancer antigen 8	10806	ENSG00000054282			Spg7	spastic paraplegia 7 homolog (human)	234847	ENSMUSG00000000738
	SERBP1	SERPINE1 mRNA binding protein 1	26135	ENSG00000142864			Sppl3	signal peptide peptidase 3	74585	ENSMUSG00000029550
	SET	SET nuclear oncogene	6418	ENSG00000119335			Sqle	squalene epoxidase	20775	ENSMUSG00000022351
	SF1	splicing factor 1	7536	ENSG00000168066			Srp72	signal recognition particle 72	66661	ENSMUSG00000036323
	SFSWAP	splicing factor, suppressor of white-apricot homolog (Drosophila)	6433	ENSG00000061936			Srpk2	serine/arginine-rich protein specific kinase 2	20817	ENSMUSG00000062604
	SIKE1	suppressor of IKBKE 1	80143	ENSG00000052723			Strap	serine/threonine kinase receptor associated protein	20901	ENSMUSG00000030224
	SLC25A36	solute carrier family 25 (pyrimidine nucleotide carrier ), member 36	55186	ENSG00000114120			Strbp	spermatid perinuclear RNA binding protein	20744	ENSMUSG00000026915
	SLC4A7	solute carrier family 4, sodium bicarbonate cotransporter, member 7	9497	ENSG00000033867			Sugp2	SURP and G patch domain containing 2	234373	ENSMUSG00000036054
	SLC5A3	solute carrier family 5 (sodium/myo-inositol cotransporter), member 3	6526	ENSG00000198743			Supt16h	suppressor of Ty 16 homolog (S. cerevisiae)	114741	ENSMUSG00000035726
	SMARCC1	SWI/SNF related, matrix associated, actin dependent regulator of chromatin, subfamily c, member 1	6599	ENSG00000173473			Sympk	symplekin	68188	ENSMUSG00000023118
	SMG7	smg-7 homolog, nonsense mediated mRNA decay factor (C. elegans)	9887	ENSG00000116698			Taf1d	TATA box binding protein (Tbp)-associated factor, RNA polymerase I, D	75316	ENSMUSG00000031939
	SND1-IT1	SND1 intronic transcript 1 (non-protein coding)	27099	NA			Taok1	TAO kinase 1	216965	ENSMUSG00000017291
	SPAG9	sperm associated antigen 9	9043	ENSG00000008294			Tbl1xr1	transducin (beta)-like 1X-linked receptor 1	81004	ENSMUSG00000027630
	SPG7	spastic paraplegia 7 (pure and complicated autosomal recessive)	6687	ENSG00000197912			Thada	thyroid adenoma associated	240174	ENSMUSG00000024251
	SPPL3	signal peptide peptidase like 3	121665	ENSG00000157837			Tnrc6a	trinucleotide repeat containing 6a	233833	ENSMUSG00000052707
	SQLE	squalene epoxidase	6713	ENSG00000104549			Tnrc6b	trinucleotide repeat containing 6b	213988	ENSMUSG00000047888
	SRP72	signal recognition particle 72kDa	6731	ENSG00000174780			Top2b	topoisomerase (DNA) II beta	21974	ENSMUSG00000017485
	SRPK2	SRSF protein kinase 2	6733	ENSG00000135250			Tpp2	tripeptidyl peptidase II	22019	ENSMUSG00000041763
	STRAP	serine/threonine kinase receptor associated protein	11171	ENSG00000023734			Tpr	translocated promoter region	108989	ENSMUSG00000006005
	STRBP	spermatid perinuclear RNA binding protein	55342	ENSG00000165209			Tra2b	transformer 2 beta homolog (Drosophila)	20462	ENSMUSG00000022858
	SUGP2	SURP and G patch domain containing 2	10147	ENSG00000064607			Trim33	tripartite motif-containing 33	94093	ENSMUSG00000033014
	SUPT16H	suppressor of Ty 16 homolog (S. cerevisiae)	11198	ENSG00000092201			Trmt13	tRNA methyltransferase 13 homolog (S. cerevisiae)	229780	ENSMUSG00000033439
	SUZ12P1	suppressor of zeste 12 homolog pseudogene 1	440423	NA			Trp53bp1	transformation related protein 53 binding protein 1	27223	ENSMUSG00000043909
	SYMPK	symplekin	8189	ENSG00000125755			Trrap	transformation/transcription domain-associated protein	100683	ENSMUSG00000045482
	TAF1D	TATA box binding protein (TBP)-associated factor, RNA polymerase I, D, 41kDa	79101	ENSG00000166012			Ttc14	tetratricopeptide repeat domain 14	67120	ENSMUSG00000027677
	TAOK1	TAO kinase 1	57551	ENSG00000160551			Ttc3	tetratricopeptide repeat domain 3	22129	ENSMUSG00000040785
	TBL1XR1	transducin (beta)-like 1 X-linked receptor 1	79718	ENSG00000177565			Ttc37	tetratricopeptide repeat domain 37	218343	ENSMUSG00000033991
	THADA	thyroid adenoma associated	63892	ENSG00000115970			Ttf1	transcription termination factor, RNA polymerase I	22130	ENSMUSG00000026803
	TNRC6A	trinucleotide repeat containing 6A	27327	ENSG00000090905			Ttll5	tubulin tyrosine ligase-like family, member 5	320244	ENSMUSG00000012609
	TNRC6B	trinucleotide repeat containing 6B	23112	ENSG00000100354			U2surp	U2 snRNP-associated SURP domain containing	67958	ENSMUSG00000032407
	TOP2B	topoisomerase (DNA) II beta 180kDa	7155	ENSG00000077097			Uba6	ubiquitin-like modifier activating enzyme 6	231380	ENSMUSG00000035898
	TP53BP1	tumor protein p53 binding protein 1	7158	ENSG00000067369			Ubn2	ubinuclein 2	320538	ENSMUSG00000038538
	TPP2	tripeptidyl peptidase II	7174	ENSG00000134900			Ubxn4	UBX domain protein 4	67812	ENSMUSG00000026353
	TPR	translocated promoter region, nuclear basket protein	7175	ENSG00000047410			Usp10	ubiquitin specific peptidase 10	22224	ENSMUSG00000031826
	TRA2B	transformer 2 beta homolog (Drosophila)	6434	ENSG00000136527			Usp34	ubiquitin specific peptidase 34	17847	ENSMUSG00000056342
	TRIM33	tripartite motif containing 33	51592	ENSG00000197323			Vps13b	vacuolar protein sorting 13B (yeast)	666173	ENSMUSG00000037646
	TRMT13	tRNA methyltransferase 13 homolog (S. cerevisiae)	54482	ENSG00000122435			Vps13c	vacuolar protein sorting 13C (yeast)	320528	ENSMUSG00000035284
	TRRAP	transformation/transcription domain-associated protein	8295	ENSG00000196367			Vti1a	vesicle transport through interaction with t-SNAREs homolog 1A (yeast)	53611	ENSMUSG00000024983
	TTC14	tetratricopeptide repeat domain 14	151613	ENSG00000163728			Wac	WW domain containing adaptor with coiled-coil	225131	ENSMUSG00000024283
	TTC3	tetratricopeptide repeat domain 3	7267	ENSG00000182670			Whsc1	Wolf-Hirschhorn syndrome candidate 1 (human)	107823	ENSMUSG00000057406
	TTC37	tetratricopeptide repeat domain 37	9652	ENSG00000198677			Wnk1	WNK lysine deficient protein kinase 1	232341	ENSMUSG00000045962
	TTF1	transcription termination factor, RNA polymerase I	7270	ENSG00000125482			Xrcc2	X-ray repair complementing defective repair in Chinese hamster cells 2	57434	ENSMUSG00000028933
	TTLL5	tubulin tyrosine ligase-like family, member 5	23093	ENSG00000119685			Ylpm1	YLP motif containing 1	56531	ENSMUSG00000021244
	TUG1	taurine upregulated 1 (non-protein coding)	55000	NA			Ythdc2	YTH domain containing 2	240255	ENSMUSG00000034653
	U2SURP	U2 snRNP-associated SURP domain containing	23350	ENSG00000163714			Zeb1	zinc finger E-box binding homeobox 1	21417	ENSMUSG00000024238
	UBA6	ubiquitin-like modifier activating enzyme 6	55236	ENSG00000033178			Zfml	zinc finger, matrin-like	18139	ENSMUSG00000030016
	UBN2	ubinuclein 2	254048	ENSG00000157741			Zfp148	zinc finger protein 148	22661	ENSMUSG00000022811
	UBXN4	UBX domain protein 4	23190	ENSG00000144224			Zfp207	zinc finger protein 207	22680	ENSMUSG00000017421
	USP10	ubiquitin specific peptidase 10	9100	ENSG00000103194			Zfp229	zinc finger protein 229	381067	ENSMUSG00000061544
	USP34	ubiquitin specific peptidase 34	9736	ENSG00000115464			Zfp266	zinc finger protein 266	77519	ENSMUSG00000060510
	VPS13B	vacuolar protein sorting 13 homolog B (yeast)	157680	ENSG00000132549			Zfp292	zinc finger protein 292	30046	ENSMUSG00000039967
	VPS13C	vacuolar protein sorting 13 homolog C (S. cerevisiae)	54832	ENSG00000129003			Zfp326	zinc finger protein 326	54367	ENSMUSG00000029290
	VTI1A	vesicle transport through interaction with t-SNAREs homolog 1A (yeast)	143187	ENSG00000151532			Zfp40	zinc finger protein 40	22700	ENSMUSG00000002617
	WAC	WW domain containing adaptor with coiled-coil	51322	ENSG00000095787			Zfp451	zinc finger protein 451	98403	ENSMUSG00000042197
	WHSC1	Wolf-Hirschhorn syndrome candidate 1	7468	ENSG00000109685			Zfp53	zinc finger protein 53	24132	ENSMUSG00000057409
	WNK1	WNK lysine deficient protein kinase 1	65125	ENSG00000060237			Zfp534	zinc finger protein 534	100503584	ENSMUSG00000062518
	XRCC2	X-ray repair complementing defective repair in Chinese hamster cells 2	7516	ENSG00000196584			Zfp54	zinc finger protein 54	22712	ENSMUSG00000023882
	YLPM1	YLP motif containing 1	56252	ENSG00000119596			Zfp600	zinc finger protein 600	667666	ENSMUSG00000066007
	YTHDC2	YTH domain containing 2	64848	ENSG00000047188			Zfp677	zinc finger protein 677	210503	ENSMUSG00000062743
	ZC3H11A	zinc finger CCCH-type containing 11A	9877	ENSG00000058673			Zfp760	zinc finger protein 760	240034	ENSMUSG00000067928
	ZEB1	zinc finger E-box binding homeobox 1	6935	ENSG00000148516			Zfp948	zinc finger protein 948	381066	ENSMUSG00000067931
	ZFR	zinc finger RNA binding protein	51663	ENSG00000056097			Zfr	zinc finger RNA binding protein	22763	ENSMUSG00000022201
	ZMYM2	zinc finger, MYM-type 2	7750	ENSG00000121741			Zmym2	zinc finger, MYM-type 2	76007	ENSMUSG00000021945
	ZMYM5	zinc finger, MYM-type 5	9205	ENSG00000132950			Zmym5	zinc finger, MYM-type 5	219105	ENSMUSG00000040123
	ZNF148	zinc finger protein 148	7707	ENSG00000163848			2210018M11Rik	RIKEN cDNA 2210018M11 gene	233545	ENSMUSG00000035401
	ZNF207	zinc finger protein 207	7756	ENSG00000010244			2810403A07Rik	RIKEN cDNA 2810403A07 gene	74200	ENSMUSG00000028060
	ZNF292	zinc finger protein 292	23036	ENSG00000188994			5830418K08Rik	RIKEN cDNA 5830418K08 gene	319675	ENSMUSG00000046111
	ZNF326	zinc finger protein 326	284695	ENSG00000162664
	ZNF37A	zinc finger protein 37A	7587	ENSG00000075407
	ZNF451	zinc finger protein 451	26036	ENSG00000112200
	ZNF562	zinc finger protein 562	54811	ENSG00000171466
	ZNF587	zinc finger protein 587	84914	ENSG00000198466
	ZNF638	zinc finger protein 638	27332	ENSG00000075292
	ZNF83	zinc finger protein 83	55769	ENSG00000167766
